# Supplementary material for: Quantitative Morphological Profiling and Isolate-Specific Insensitivity of Cacao Pathogens to Novel Bio-Based Phenolic Amides
Source: J Fungi (Basel). 2026 Jan 1;12(1):33. doi: 10.3390/jof12010033 (PMC12842615; doi:10.3390/jof12010033)
Supplement: Supplementary file 1 [file jof-12-00033-s001.zip]

Archive with 1 entries (1 files):
- jof-4052859-supplementary.xlsx
