# Supplementary material for: Quantitative Morphological Profiling and Isolate-Specific Insensitivity of Cacao Pathogens to Novel Bio-Based Phenolic Amides
Source: J Fungi (Basel). 2026 Jan 1;12(1):33. doi: 10.3390/jof12010033 (PMC12842615; doi:10.3390/jof12010033)
Supplement: Supplementary file 1 [file jof-12-00033-s001.zip › jof-4052859-supplementary.xlsx]

## Sheet: Supplementary Data S1
Detailed treatment	Strain	Chemical	Area size	Perimeter	Length	Width	LWR	Circularity	IS and CG
Control_CGH5	CGH5	Control	2242.08	207.458	58.0366	53.011	1.0948	0.654635	5.01803
Control_CGH5	CGH5	Control	2438.19	214.689	58.6151	57.0773	1.02694	0.664748	4.43403
Control_CGH5	CGH5	Control	2266.12	207.35	58.3882	52.9316	1.10309	0.662349	0.544316
Control_CGH5	CGH5	Control	1677.5	177.248	48.7586	45.8953	1.06239	0.670981	4.67016
Control_CGH5	CGH5	Control	1990.03	192.19	52.8061	50.5781	1.04405	0.677027	2.34947
Control_CGH5	CGH5	Control	2138.4	200.408	55.1737	52.2862	1.05522	0.669064	3.70513
Control_CGH5	CGH5	Control	2002.36	194.957	53.2225	50.0187	1.06405	0.662023	0.512324
Control_CGH5	CGH5	Control	2021.64	194.331	52.8223	52.1624	1.01265	0.672715	2.92347
Control_CGH5	CGH5	Control	2044.57	192.424	53.3822	52.7036	1.01287	0.693894	3.06985
Control_CGH5	CGH5	Control	1713.81	179.032	49.5536	46.6923	1.06128	0.671913	4.03468
Control_CGH5	CGH5	Control	1993.8	192.696	54.1359	50.1206	1.08011	0.674756	2.24519
Control_CGH5	CGH5	Control	1693.88	179.446	49.307	47.8357	1.03076	0.661033	0.436894
Control_CGH17	CGH17	Control	1049.95	138.257	38.1989	36.4358	1.04839	0.690246	1.27575
Control_CGH17	CGH17	Control	991.95	133.11	37.2779	35.74	1.04303	0.703524	2.21929
Control_CGH17	CGH17	Control	591.458	103.11	30.0707	26.8034	1.1219	0.699083	0.434578
Control_CGH17	CGH17	Control	643.819	106.501	29.7334	28.694	1.03622	0.713292	0.133781
Control_CGH17	CGH17	Control	664.085	107.897	30.4253	29.0781	1.04633	0.71683	1.41132
Control_CGH17	CGH17	Control	639.789	109.242	31.4155	26.3704	1.19131	0.673704	1.17941
Control_CGH17	CGH17	Control	796.184	118.962	33.0646	32.4287	1.01961	0.706981	0.45073
Control_CGH17	CGH17	Control	871.667	123.439	34.2864	33.4822	1.02402	0.718879	1.10154
Control_CGH17	CGH17	Control	1021.13	134.529	36.9896	36.3454	1.01773	0.709021	0.835887
Control_CGH17	CGH17	Control	909.394	125.128	35.3807	33.4469	1.05782	0.729882	1.0742
Control_CGH17	CGH17	Control	844.52	120.167	34.1281	32.8268	1.03964	0.73494	1.88619
Control_CGH17	CGH17	Control	1190.23	146.821	41.5306	37.2956	1.11355	0.693844	2.41429
Control_CGH49	CGH49	Control	1139.16	143.748	39.0895	38.6017	1.01264	0.69277	0.739849
Control_CGH49	CGH49	Control	1108.47	140.401	38.3274	37.7205	1.01609	0.70663	2.14616
Control_CGH49	CGH49	Control	1172.9	145.028	40.1447	38.8696	1.0328	0.700751	1.91511
Control_CGH49	CGH49	Control	1351.77	155.841	42.7296	42.4117	1.0075	0.699442	0.612138
Control_CGH49	CGH49	Control	1226.22	149.525	40.9966	38.0717	1.07683	0.689206	0.238229
Control_CGH49	CGH49	Control	1367.69	161.518	43.7924	42.0217	1.04214	0.658805	2.58923
Control_CGH49	CGH49	Control	1386.58	157.348	43.7698	41.3528	1.05845	0.703775	1.1123
Control_CGH49	CGH49	Control	1646.01	174.492	47.3206	44.9036	1.05383	0.679347	0.241356
Control_CGH49	CGH49	Control	971.26	131.686	38.0311	35.5157	1.07082	0.703826	2.06236
Control_CGH49	CGH49	Control	1099.86	136.958	39.3012	38.1559	1.03002	0.736838	0.790947
Control_CGH49	CGH49	Control	1110.58	141.24	39.5995	35.5072	1.11525	0.699593	1.3699
Control_CGH49	CGH49	Control	970.174	131.628	38.705	33.4664	1.15653	0.703658	2.63873
PhSOAM_CGH5	CGH5	PhSOAM	819.575	127.383	37.6639	30.7204	1.22602	0.634713	1.51021
PhSOAM_CGH5	CGH5	PhSOAM	1036.87	146.708	45.0123	31.2882	1.43864	0.605375	7.35031
PhSOAM_CGH5	CGH5	PhSOAM	725.908	122.399	33.8767	28.9999	1.16817	0.608881	3.62206
PhSOAM_CGH5	CGH5	PhSOAM	824.022	125.458	36.2347	30.9826	1.16952	0.657884	2.16481
PhSOAM_CGH5	CGH5	PhSOAM	846.3	126.379	38.9568	29.1086	1.33833	0.665867	2.73128
PhSOAM_CGH5	CGH5	PhSOAM	651.95	104.116	30.6278	29.0439	1.05454	0.755774	1.38146
PhSOAM_CGH5	CGH5	PhSOAM	726.081	113.479	33.8664	26.8655	1.26059	0.70854	2.41173
PhSOAM_CGH5	CGH5	PhSOAM	756.776	117.524	33.336	30.0457	1.10951	0.688534	4.17816
PhSOAM_CGH5	CGH5	PhSOAM	1469.14	168.506	46.0959	43.51	1.05943	0.650191	3.21269
PhSOAM_CGH5	CGH5	PhSOAM	1517.96	170.368	46.4558	43.6984	1.0631	0.657194	2.5935
PhSOAM_CGH5	CGH5	PhSOAM	1764.13	187.835	52.4038	41.1294	1.27412	0.62833	6.44354
PhSOAM_CGH5	CGH5	PhSOAM	1254.84	154.555	43.4526	38.1065	1.1403	0.660135	1.90371
PhSOAM_CGH17	CGH17	PhSOAM	794.195	118.522	34.072	30.2335	1.12696	0.710454	0.466503
PhSOAM_CGH17	CGH17	PhSOAM	685.838	105.2	31.758	27.8164	1.1417	0.77876	0.989668
PhSOAM_CGH17	CGH17	PhSOAM	681.134	109.432	31.7255	28.6828	1.10608	0.714754	0.909651
PhSOAM_CGH17	CGH17	PhSOAM	832.183	124.952	34.6654	32.4	1.06992	0.6698	1.71589
PhSOAM_CGH17	CGH17	PhSOAM	1174.74	145.055	41.4472	37.1753	1.11491	0.70159	1.47691
PhSOAM_CGH17	CGH17	PhSOAM	953.493	130.504	39.2298	31.5864	1.24198	0.703522	1.13421
PhSOAM_CGH17	CGH17	PhSOAM	759.811	115.564	32.0705	31.189	1.02826	0.714938	2.1812
PhSOAM_CGH17	CGH17	PhSOAM	657.502	107.42	29.5796	29.0692	1.01756	0.716037	0.468001
PhSOAM_CGH17	CGH17	PhSOAM	591.324	102.168	28.7573	26.2379	1.09602	0.711871	0.277534
PhSOAM_CGH17	CGH17	PhSOAM	432.121	88.2119	25.5945	22.4267	1.14125	0.697847	1.7246
PhSOAM_CGH17	CGH17	PhSOAM	901.207	127.189	34.9263	33.9917	1.0275	0.700058	1.17181
PhSOAM_CGH17	CGH17	PhSOAM	814.604	123.57	34.8782	32.0091	1.08963	0.670395	1.65073
PhSOAM_CGH49	CGH49	PhSOAM	1206.14	147.267	40.9911	38.1583	1.07424	0.698873	1.84993
PhSOAM_CGH49	CGH49	PhSOAM	1012.85	134.137	37.6249	35.3008	1.06584	0.707382	0.984791
PhSOAM_CGH49	CGH49	PhSOAM	1135.7	145.368	39.3172	36.9509	1.06404	0.675364	0.204055
PhSOAM_CGH49	CGH49	PhSOAM	882.261	126.377	37.4376	32.3398	1.15763	0.694183	1.56181
PhSOAM_CGH49	CGH49	PhSOAM	965.464	140.95	40.6822	30.3638	1.33983	0.610685	3.99692
PhSOAM_CGH49	CGH49	PhSOAM	1057.36	144.335	44.9643	29.9743	1.50009	0.637812	3.6995
PhSOAM_CGH49	CGH49	PhSOAM	682.885	111.48	33.654	25.8711	1.30084	0.690504	1.57338
PhSOAM_CGH49	CGH49	PhSOAM	689.517	111.678	33.2187	26.7031	1.244	0.694736	2.42871
PhSOAM_CGH49	CGH49	PhSOAM	760.212	117.96	35.7495	28.6734	1.24678	0.686549	1.58838
PhSOAM_CGH49	CGH49	PhSOAM	978.018	132.888	37.9645	35.1873	1.07892	0.695963	2.66299
PhSOAM_CGH49	CGH49	PhSOAM	1068.34	140.821	39.9759	33.47	1.19438	0.676992	2.36447
PhSOAM_CGH49	CGH49	PhSOAM	1164.15	148.195	40.004	38.3589	1.04289	0.666117	1.12113
PhSOFA_CGH5	CGH5	PhSOFA	1434.05	162.732	45.1198	41.7469	1.08079	0.680497	6.63105
PhSOFA_CGH5	CGH5	PhSOFA	1655.43	174.755	50.5985	44.3879	1.13992	0.681181	0.610409
PhSOFA_CGH5	CGH5	PhSOFA	1792.08	184.86	53.9582	46.5053	1.16026	0.658995	2.61928
PhSOFA_CGH5	CGH5	PhSOFA	1244.27	154.616	41.9959	40.6014	1.03435	0.654052	2.97169
PhSOFA_CGH5	CGH5	PhSOFA	1079.03	141.513	42.3523	34.5461	1.22596	0.677097	2.86509
PhSOFA_CGH5	CGH5	PhSOFA	931.913	131.854	35.7855	33.9107	1.05529	0.673596	0.672205
PhSOFA_CGH5	CGH5	PhSOFA	990.28	135.687	37.3553	35.4685	1.0532	0.67591	3.59719
PhSOFA_CGH5	CGH5	PhSOFA	1051.65	135.331	39.0277	36.5213	1.06863	0.72158	1.83204
PhSOFA_CGH5	CGH5	PhSOFA	1498.66	166.914	47.3726	41.7994	1.13333	0.675972	2.38812
PhSOFA_CGH5	CGH5	PhSOFA	1539.92	171.216	46.3748	43.9826	1.05439	0.660116	2.5978
PhSOFA_CGH5	CGH5	PhSOFA	1659.44	178.803	50.0673	43.7719	1.14382	0.652263	2.7353
PhSOFA_CGH5	CGH5	PhSOFA	1633.05	177.403	50.614	41.9453	1.20667	0.652062	5.26238
PhSOFA_CGH17	CGH17	PhSOFA	848.543	128.228	34.2355	33.2771	1.0288	0.648513	0.931422
PhSOFA_CGH17	CGH17	PhSOFA	797.443	122.115	34.4502	31.5012	1.09362	0.672006	2.12873
PhSOFA_CGH17	CGH17	PhSOFA	820.504	121.14	35.5676	31.6455	1.12394	0.702612	1.17433
PhSOFA_CGH17	CGH17	PhSOFA	802.812	119.17	33.7072	32.3603	1.04162	0.710373	1.63184
PhSOFA_CGH17	CGH17	PhSOFA	774.436	118.46	33.5283	30.3643	1.1042	0.693507	0.350653
PhSOFA_CGH17	CGH17	PhSOFA	1106.35	136.404	38.7116	37.5576	1.03073	0.747214	1.81514
PhSOFA_CGH17	CGH17	PhSOFA	933.259	123.405	35.4283	34.4076	1.02967	0.770103	2.60245
PhSOFA_CGH17	CGH17	PhSOFA	907.605	125.458	36.3047	32.6505	1.11192	0.724624	1.13065
PhSOFA_CGH17	CGH17	PhSOFA	970.773	125.668	36.3713	35.262	1.03146	0.772467	1.08866
PhSOFA_CGH17	CGH17	PhSOFA	1024.9	130.952	38.1521	35.267	1.08181	0.75105	3.87257
PhSOFA_CGH17	CGH17	PhSOFA	820.407	117.753	34.0973	32.7132	1.04231	0.743525	0.855195
PhSOFA_CGH17	CGH17	PhSOFA	1108.76	140.132	39.3184	37.2069	1.05675	0.709531	1.83215
PhSOFA_CGH49	CGH49	PhSOFA	663.833	109.641	30.4737	28.0378	1.08688	0.693935	2.97952
PhSOFA_CGH49	CGH49	PhSOFA	636.009	106.913	29.6399	28.929	1.02457	0.699223	0.656125
PhSOFA_CGH49	CGH49	PhSOFA	848.72	125.637	33.9266	32.5009	1.04387	0.675674	0.875641
PhSOFA_CGH49	CGH49	PhSOFA	911.278	132.935	38.5668	30.2426	1.27525	0.648014	4.74626
PhSOFA_CGH49	CGH49	PhSOFA	1086.12	137.557	40.4336	36.7989	1.09877	0.721317	1.287
PhSOFA_CGH49	CGH49	PhSOFA	1000.86	134.527	39.2168	33.7586	1.16168	0.694967	2.40092
PhSOFA_CGH49	CGH49	PhSOFA	921.6	126.423	35.4559	34.9522	1.01441	0.724599	2.11859
PhSOFA_CGH49	CGH49	PhSOFA	1126.86	142.434	39.8918	37.5993	1.06097	0.697995	1.07559
PhSOFA_CGH49	CGH49	PhSOFA	1142	145.287	41.2881	38.5328	1.0715	0.679867	1.45816
PhSOFA_CGH49	CGH49	PhSOFA	1258.7	149.426	42.4246	40.0908	1.05821	0.708406	2.99424
PhSOFA_CGH49	CGH49	PhSOFA	1148.4	143.413	40.3181	37.9104	1.06351	0.70166	3.8676
PhSOFA_CGH49	CGH49	PhSOFA	1078.4	139.37	39.6189	35.2096	1.12523	0.697677	0.370081
BCBGAM_CGH5	CGH5	BCBGAM	1648.1	177.21	49.5799	44.2642	1.12009	0.659505	4.72212
BCBGAM_CGH5	CGH5	BCBGAM	1503.96	166.13	49.1838	45.238	1.08722	0.684784	2.41136
BCBGAM_CGH5	CGH5	BCBGAM	1799.84	186.605	53.6194	47.7511	1.12289	0.649526	6.52996
BCBGAM_CGH5	CGH5	BCBGAM	1250.67	150.733	41.0493	39.5987	1.03663	0.691735	1.18379
BCBGAM_CGH5	CGH5	BCBGAM	1751.22	177.994	51.5941	47.9692	1.07557	0.694606	1.34517
BCBGAM_CGH5	CGH5	BCBGAM	1398.4	162.077	45.4847	40.3564	1.12708	0.668957	4.69654
BCBGAM_CGH5	CGH5	BCBGAM	1357.96	159.254	44.0136	40.4592	1.08785	0.672849	1.49495
BCBGAM_CGH5	CGH5	BCBGAM	1469.26	164.452	45.509	43.5097	1.04595	0.682699	2.51759
BCBGAM_CGH5	CGH5	BCBGAM	1482.37	166.102	45.5224	44.8868	1.01416	0.675174	1.78604
BCBGAM_CGH5	CGH5	BCBGAM	1680.95	174.171	48.7329	46.2175	1.05442	0.696328	2.40022
BCBGAM_CGH5	CGH5	BCBGAM	2111.35	197.86	56.661	52.1805	1.08587	0.677724	2.22122
BCBGAM_CGH5	CGH5	BCBGAM	1893.21	192.518	54.862	48.8755	1.12248	0.641898	7.21813
BCBGAM_CGH17	CGH17	BCBGAM	980.049	131.723	37.5922	35.2513	1.06641	0.709801	0.776097
BCBGAM_CGH17	CGH17	BCBGAM	1023.98	137.001	39.0855	36.1164	1.08221	0.685571	0.582796
BCBGAM_CGH17	CGH17	BCBGAM	853.587	123.979	34.56	32.5068	1.06316	0.697852	2.08802
BCBGAM_CGH17	CGH17	BCBGAM	760.187	116.512	32.6375	31.3097	1.04241	0.703706	1.58396
BCBGAM_CGH17	CGH17	BCBGAM	1017.05	135.92	38.6184	36.2871	1.06425	0.691808	0.246009
BCBGAM_CGH17	CGH17	BCBGAM	1004.17	134.069	37.5574	35.4379	1.05981	0.702031	0.592202
BCBGAM_CGH17	CGH17	BCBGAM	918.396	128.967	35.6863	34.742	1.02718	0.693876	0.951953
BCBGAM_CGH17	CGH17	BCBGAM	950.658	129.874	37.5853	34.7021	1.08308	0.708258	2.80087
BCBGAM_CGH17	CGH17	BCBGAM	1035.28	134.768	38.1514	36.0041	1.05964	0.716303	1.38385
BCBGAM_CGH17	CGH17	BCBGAM	931.43	126.894	35.8305	35.2146	1.01749	0.726909	1.03465
BCBGAM_CGH17	CGH17	BCBGAM	1013.83	134.063	38.0966	35.5902	1.07042	0.708857	1.27259
BCBGAM_CGH17	CGH17	BCBGAM	911.267	127.693	35.9002	33.4868	1.07207	0.702299	4.32419
BCBGAM_CGH49	CGH49	BCBGAM	1301.18	154.02	42.6273	40.1666	1.06126	0.689279	0.664536
BCBGAM_CGH49	CGH49	BCBGAM	1213.98	149.144	41.8175	37.9388	1.10224	0.685816	2.9994
BCBGAM_CGH49	CGH49	BCBGAM	1161.7	145.759	40.2308	37.7591	1.06546	0.687123	0.754193
BCBGAM_CGH49	CGH49	BCBGAM	1018.86	135.975	37.5262	35.8452	1.04689	0.692486	0.910147
BCBGAM_CGH49	CGH49	BCBGAM	1233.68	151.779	42.6285	39.4334	1.08102	0.672961	0.911966
BCBGAM_CGH49	CGH49	BCBGAM	1324.35	155.585	43.5366	42.4343	1.02598	0.687509	0.738262
BCBGAM_CGH49	CGH49	BCBGAM	1310.47	158.936	48.391	39.2854	1.23178	0.651919	3.57669
BCBGAM_CGH49	CGH49	BCBGAM	1284.76	155.066	43.2175	40.4929	1.06729	0.671427	3.80647
BCBGAM_CGH49	CGH49	BCBGAM	1088.95	137.75	38.5754	38.0652	1.0134	0.721165	0.272909
BCBGAM_CGH49	CGH49	BCBGAM	1357.99	155.826	43.4937	40.4311	1.07575	0.702787	1.93
BCBGAM_CGH49	CGH49	BCBGAM	1236.25	147.651	41.5153	39.8277	1.04237	0.7126	1.76173
BCBGAM_CGH49	CGH49	BCBGAM	1008.95	136.465	38.4448	35.8927	1.07111	0.680827	2.14158
BCBGFA_CGH5	CGH5	BCBGFA	1326.08	152.686	42.8119	41.7469	1.02551	0.714793	0.649452
BCBGFA_CGH5	CGH5	BCBGFA	1431	162.325	44.1474	43.1717	1.0226	0.682457	2.34284
BCBGFA_CGH5	CGH5	BCBGFA	1578.87	168.588	49.3116	42.5964	1.15765	0.698073	3.16
BCBGFA_CGH5	CGH5	BCBGFA	1298.09	154.878	43.2781	41.3967	1.04545	0.680039	1.36366
BCBGFA_CGH5	CGH5	BCBGFA	1480.79	166.24	47.3874	40.5182	1.16953	0.673336	5.77212
BCBGFA_CGH5	CGH5	BCBGFA	2004.08	189.648	53.4316	48.8992	1.09269	0.700212	2.06987
BCBGFA_CGH5	CGH5	BCBGFA	1840.02	182.853	52.9368	49.8215	1.06253	0.691553	2.72978
BCBGFA_CGH5	CGH5	BCBGFA	1321.71	154.497	45.687	39.1562	1.16679	0.69584	2.02394
BCBGFA_CGH5	CGH5	BCBGFA	1502.83	162.972	49.258	43.3885	1.13528	0.711039	3.29749
BCBGFA_CGH5	CGH5	BCBGFA	1678.05	171.681	48.0731	46.4892	1.03407	0.715438	2.47567
BCBGFA_CGH5	CGH5	BCBGFA	1614.75	170.85	47.1655	44.1963	1.06718	0.695162	3.98162
BCBGFA_CGH5	CGH5	BCBGFA	1975.29	189.861	53.7289	49.2176	1.09166	0.6886	3.30136
BCBGFA_CGH17	CGH17	BCBGFA	1005.32	138.8	37.8124	35.6929	1.05938	0.655747	4.7686
BCBGFA_CGH17	CGH17	BCBGFA	925.446	131.109	38.202	32.8067	1.16446	0.676546	1.57538
BCBGFA_CGH17	CGH17	BCBGFA	934.915	130.612	37.2151	34.5221	1.07801	0.688679	1.15518
BCBGFA_CGH17	CGH17	BCBGFA	586.649	100.646	30.092	27.8565	1.08025	0.727772	2.05435
BCBGFA_CGH17	CGH17	BCBGFA	794.663	118.749	33.4482	31.8728	1.04943	0.708159	0.962034
BCBGFA_CGH17	CGH17	BCBGFA	735.565	115.561	33.9992	28.4315	1.19582	0.692162	2.59997
BCBGFA_CGH17	CGH17	BCBGFA	660.635	108.305	30.0193	29.5529	1.01578	0.707747	0.987241
BCBGFA_CGH17	CGH17	BCBGFA	716.138	112.745	31.6041	30.6446	1.03131	0.707962	1.89754
BCBGFA_CGH17	CGH17	BCBGFA	786.589	116.163	32.8801	31.6069	1.04028	0.732528	1.3531
BCBGFA_CGH17	CGH17	BCBGFA	972.771	133.03	37.995	32.9426	1.15337	0.690753	3.28619
BCBGFA_CGH17	CGH17	BCBGFA	875.783	123.203	34.9204	32.9768	1.05894	0.725048	1.1817
BCBGFA_CGH17	CGH17	BCBGFA	1000.51	134.024	37.6694	35.8389	1.05107	0.699946	0.436824
BCBGFA_CGH49	CGH49	BCBGFA	952.987	131.169	36.244	34.8762	1.03922	0.696036	1.46499
BCBGFA_CGH49	CGH49	BCBGFA	936.125	129.409	36.5469	33.7411	1.08316	0.702454	0.985254
BCBGFA_CGH49	CGH49	BCBGFA	977.286	133.129	36.691	34.4839	1.064	0.692925	3.54188
BCBGFA_CGH49	CGH49	BCBGFA	1135.1	143.37	40.7173	38.1718	1.06669	0.693948	3.76393
BCBGFA_CGH49	CGH49	BCBGFA	1016.81	134.301	37.7516	37.2637	1.01309	0.708421	1.84499
BCBGFA_CGH49	CGH49	BCBGFA	960.393	132.147	36.2986	34.4528	1.05358	0.691105	2.49221
BCBGFA_CGH49	CGH49	BCBGFA	1075.8	140.285	38.3578	37.6534	1.01871	0.68694	2.66856
BCBGFA_CGH49	CGH49	BCBGFA	1124.97	139.145	39.5399	36.9372	1.07046	0.73015	1.36036
BCBGFA_CGH49	CGH49	BCBGFA	1141.13	138.838	39.7804	38.9529	1.02124	0.743925	1.69393
BCBGFA_CGH49	CGH49	BCBGFA	1153.39	142.206	40.1524	37.9108	1.05913	0.716719	0.434148
BCBGFA_CGH49	CGH49	BCBGFA	1204.26	146.589	42.1354	38.0144	1.10841	0.704247	3.59577
BCBGFA_CGH49	CGH49	BCBGFA	1110.83	139.378	40.6715	36.9892	1.09955	0.718573	1.24463
